# Supplementary material for: Effects of Annealing on the Radio Frequency Sputtered CuO/ZnO Thin Film Heterostructure for Optoelectronic Applications
Source: Materials (Basel). 2026 Feb 18;19(4):789. doi: 10.3390/ma19040789 (PMC12942095; doi:10.3390/ma19040789)
Supplement: Supplementary file 1 [file materials-19-00789-s001.zip]

Archive with 1 entries (1 files):
- materials-4091839-supplementary.pdf
